# Supplementary material for: Assessment of the Carotid Bodies in Magnetic Resonance—A Head-to-Head Comparison with Computed Tomography
Source: Diagnostics (Basel). 2023 Mar 5;13(5):993. doi: 10.3390/diagnostics13050993 (PMC10000419; doi:10.3390/diagnostics13050993)
Supplement: Supplementary file 1 [file diagnostics-13-00993-s001.zip]

Archive with 2 entries (2 files):
- S1_file.pdf
- S2_file.pdf
